# Supplementary material for: Enhancing Railway Earthquake Early Warning Systems with a Low Computational Cost STA/LTA-Based S-Wave Detection Method
Source: Sensors (Basel). 2024 Nov 22;24(23):7452. doi: 10.3390/s24237452 (PMC11644365; doi:10.3390/s24237452)
Supplement: Supplementary file 1 [file sensors-24-07452-s001.zip]

Archive with 1 entries (1 files):
- sensors-3265667-supplementary.pdf
